# Supplementary material for: Sexual dimorphism in the genetic influence on human childlessness
Source: Eur J Hum Genet. 2017 Jul 5;25(9):1067–74. doi: 10.1038/ejhg.2017.105 (PMC5555389; doi:10.1038/ejhg.2017.105)
Supplement: Supplementary Table 1 [file ejhg2017105x4.xlsx]

## Sheet: Sheet1
TABLE S1 Tetrachorical correlations using different childlessness measures and age selection
	Tetrachoric correlation	95% CI
		lower bound	upper bound
Women 45 men 50 childless
MZ female	0.474596	0.290966	0.63025
DZ famele	0.265611	0.108819	0.412648
MZ male	0.484593	0.312805	0.631439
DZ male	0.166033	-0.025315	0.349485
Opposite sex	-0.0674047	-0.203901	0.0718195
45 45 childless
MZ female	0.479555	0.295979	0.634505
DZ famele	0.27929	0.123287	0.42481
MZ male	0.502049	0.345872	0.636556
DZ male	0.161223	-0.0152509	0.331586
Opposite sex	-0.0435752	-0.172394	0.0865937
50 50 childless
MZ female	0.454417	0.248825	0.626808
DZ famele	0.284394	0.119332	0.437222
MZ male	0.484517	0.312721	0.631408
DZ male	0.165962	-0.0253529	0.348818
Opposite sex	-0.0673321	-0.203749	0.0717023
45 45 no living children
MZ female	0.465696	0.281334	0.62191
DZ famele	0.275838	0.123971	0.418262
MZ male	0.517727	0.363983	0.649312
DZ male	0.161532	-0.015537	0.332304
Opposite sex	-0.0305824	-0.159367	0.0992705
50 50 no living children
MZ female	0.437866	0.231901	0.612245
DZ famele	0.263667	0.101229	0.415134
MZ male	0.502576	0.333785	0.645881
DZ male	0.16644	-0.0254668	0.349756
Opposite sex	-0.0529131	-0.190005	0.0854302
