# Supplementary material for: Sexual dimorphism in the genetic influence on human childlessness
Source: Eur J Hum Genet. 2017 Jul 5;25(9):1067–74. doi: 10.1038/ejhg.2017.105 (PMC5555389; doi:10.1038/ejhg.2017.105)
Supplement: Supplementary Table 4 [file ejhg2017105x7.xlsx]

## Sheet: Sheet1
Table S4 Probability to be childless due to the death of all your children, at different ages
Age	41	49	57	65	73
Probability to have:
1 child	0.149112	0.149112	0.149112	0.149112	0.149112
2 children	0.4106	0.4106	0.4106	0.4106	0.4106
3 children	0.222973	0.222973	0.222973	0.222973	0.222973
4+ children	0.0893143	0.0893143	0.0893143	0.0893143	0.0893143
Probability to have:
1 child who died	0.035	0.08	0.095	0.134	0.2
2 children who died	0.001225	0.0064	0.009025	0.017956	0.04
3 children who died	4.2875e-05	0.000512	0.000857375	0.0024061	0.008
4 children who died	1.50063e-06	4.096e-05	8.14506e-05	0.000322418	0.0016
probability that:
all the children you had died	0.0057316	0.0146746	0.0180698	0.027919	0.0481731
